# Supplementary material for: Satisfaction and Preferences for Infusion Therapies in Advanced Parkinson’s Disease—Patient Perspective
Source: Medicina (Kaunas). 2024 Dec 28;61(1):27. doi: 10.3390/medicina61010027 (PMC11766721; doi:10.3390/medicina61010027)
Supplement: Supplementary file 1 [file medicina-61-00027-s001.zip]

Archive with 1 entries (1 files):
- medicina-3364041-supplementary.pdf
